# Supplementary material for: ARMC5 controls the degradation of most Pol II subunits, and ARMC5 mutation increases neural tube defect risks in mice and humans
Source: Genome Biol. 2024 Jan 15;25:19. doi: 10.1186/s13059-023-03147-w (PMC10789052; doi:10.1186/s13059-023-03147-w)
Supplement: Supplementary file 1 — Additional file 1: Figure S1. Similar Rn7sk expression in WT and KO NPCs according to RNA-seq. Table S1. Detailed parameters of differentially expressed transcripts in WT versus KO NPCs according to RNA-seq. Table S2. GO analysis of significantly dysregulated genes in terms of biological process. Table S3. Genes with highly different Pol II peak density (FDR<0.1) between WT and KO NPCs. Table S4. RT-qPCR primer sequences. Uncropped blots. [file 13059_2023_3147_MOESM1_ESM.zip]

Archive with 6 entries (6 files):
- Additinal file 2 Table S1 2023-12-7.xlsx
- Additinal file 3 Table S2 2023-12-7.xlsx
- Additinal file 4 Table S3 2023-12-7.xlsx
- Additional file 1 Figure S1 2023-12-7.docx
- Additional file 5 Table S4 2023-12-7.xlsx
- Additional file 6 uncropped blots 2023-12-7.pptx
