# Supplementary material for: ARMC5 controls the degradation of most Pol II subunits, and ARMC5 mutation increases neural tube defect risks in mice and humans
Source: Genome Biol. 2024 Jan 15;25:19. doi: 10.1186/s13059-023-03147-w (PMC10789052; doi:10.1186/s13059-023-03147-w)
Supplement: Supplementary file 1 — Additional file 1: Figure S1. Similar Rn7sk expression in WT and KO NPCs according to RNA-seq. Table S1. Detailed parameters of differentially expressed transcripts in WT versus KO NPCs according to RNA-seq. Table S2. GO analysis of significantly dysregulated genes in terms of biological process. Table S3. Genes with highly different Pol II peak density (FDR<0.1) between WT and KO NPCs. Table S4. RT-qPCR primer sequences. Uncropped blots. [file 13059_2023_3147_MOESM1_ESM.zip › Additinal file 2 Table S1 2023-12-7.xlsx]

## Sheet: Sheet1
Additional file 2: Table S1. Detailed parameters of differentially expressed transcripts in WT versus KO NPCs according to RNA-seq
Gene name	Transcript id	Ref gene id	Class code	logFC	logCPM	p-value	FDR	FC	Rank	Start position	End position	Gene length	Strand	Rawcounts (KO NPC 1)	Rawcounts (KO NPC 2)	Rawcounts (KO NPC 3)	Rawcounts (WT NPC 1)	Rawcounts (WT NPC 2)	Rawcounts (WT NPC 3)	log2CPM (KO NPC 1)	log2CPM (KO NPC 2)	log2CPM (KO NPC 3)	log2CPM (WT NPC 1)	log2CPM (WT NPC 2)	log2CPM (WT NPC 3)	log2CPM By Group (KO NPC)	log2CPM By Group (WT NPC)	log2CPM of Rn7sk (KO NPC 1)	log2CPM of Rn7sk (KO NPC 2)	log2CPM of Rn7sk (KO NPC 3)	log2CPM of Rn7sk (WT NPC 1)	log2CPM of Rn7sk (WT NPC 2)	log2CPM of Rn7sk (WT NPC 3)	log2CPM of Rn7sk by group (KO NPC)	log2CPM of Rn7sk by group (WT NPC)
Atxn2l	ENSMUST00000206577	ENSMUSG00000032637	=	-8.51659	6.52833	2.66e-17	6.27e-13	-366.227	2	126491786	126503355	11570	-	62	23	28	10466	13651	12962	-0.435241	-1.60469	-0.927567	7.28379	7.51835	7.5521	-0.989165	7.45142	6.03804	4.45536	5.16335	13.6497	13.5302	14.5176	5.21892	13.8992
Sacs	ENSMUST00000119943	ENSMUSG00000048279	=	-15.021	4.96342	1.31e-14	1.23e-10	-33248.4	5	61148052	61215497	67446	+	0	0	0	2383	7924	2675	-5.42634	-5.42634	-5.42634	5.14966	6.73378	5.27611	-5.42634	5.71985	0.783741	0.783741	0.783741	11.5155	12.7456	12.2413	0.783741	12.1675
Prdx6	ENSMUST00000156318	ENSMUSG00000026701	=	14.4676	4.51523	1.64e-13	7.06e-10	22655.7	10	161241635	161251121	9487	-	2214	1428	4875	0	0	0	4.67822	4.24748	6.45138	-5.42634	-5.42634	-5.42634	5.12569	-5.42634	11.1591	10.2957	12.5366	0.783741	0.783741	0.783741	11.3304	0.783741
Tbkbp1	ENSMUST00000066078	ENSMUSG00000038517	=	-7.70382	0.888814	4.4e-13	1.56e-09	-208.488	13	97136171	97149712	13542	-	1	1	1	121	325	291	-4.84444	-4.7744	-4.60119	0.867522	2.13341	2.08274	-4.74001	1.69456	1.46135	1.37883	1.5558	7.2316	8.14633	9.04506	1.46533	8.141
H3f3a	ENSMUST00000081026	ENSMUSG00000060743	=	14.5857	4.85877	4.64e-13	1.56e-09	24588	14	180802697	180813547	10851	-	12777	751	487	0	0	0	7.20596	3.32196	3.13142	-5.42634	-5.42634	-5.42634	4.55311	-5.42634	13.687	9.37032	9.21692	0.783741	0.783741	0.783741	10.7581	0.783741
Lrrc47	ENSMUST00000030894	ENSMUSG00000029028	=	-7.62192	0.865114	5.76e-13	1.81e-09	-196.983	15	154011803	154021512	9710	+	1	1	1	132	193	383	-4.84444	-4.7744	-4.60119	0.99152	1.3868	2.47716	-4.74001	1.61849	1.46135	1.37883	1.5558	7.35575	7.40048	9.44026	1.46533	8.0655
Pogk	ENSMUST00000128861	ENSMUSG00000040596	=	9.50971	2.13067	1.26e-12	3e-09	728.968	18	166396169	166409863	13695	-	764	385	623	0	1	1	3.1457	2.36119	3.4859	-5.42634	-4.76874	-4.72808	2.99759	-4.97439	9.62612	8.40993	9.57132	0.783741	1.37188	1.82006	9.20246	1.32522
Mrc2	ENSMUST00000100335	ENSMUSG00000020695	=	-8.68164	1.58351	1.27e-12	3e-09	-410.615	19	105292646	105351139	58494	+	1	2	0	308	604	303	-4.84444	-4.32701	-5.42634	2.20424	3.02399	2.14072	-4.86593	2.45632	1.46135	1.7989	0.783741	8.56946	9.03639	9.10318	1.348	8.90301
Xiap	ENSMUST00000055483	ENSMUSG00000025860	=	13.3574	3.27848	2.47e-12	4.84e-09	10495	24	42071325	42109656	38332	+	1806	1120	1128	0	0	0	4.38466	3.89747	4.34102	-5.42634	-5.42634	-5.42634	4.20771	-5.42634	10.8655	9.9457	10.4263	0.783741	0.783741	0.783741	10.4125	0.783741
Ano10	ENSMUST00000214409	ENSMUSG00000037949	=	-13.2817	3.17536	2.64e-12	4.97e-09	-9958.36	25	122175892	122294346	118455	-	0	0	0	1267	1287	1074	-5.42634	-5.42634	-5.42634	4.23913	4.11319	3.96086	-5.42634	4.10439	0.783741	0.783741	0.783741	10.6049	10.1253	10.9255	0.783741	10.5519
Rars2	ENSMUST00000142045	ENSMUSG00000028292	=	-12.976	2.88229	4.88e-12	8.83e-09	-8057.11	26	34614974	34660163	45190	+	0	0	0	1006	989	955	-5.42634	-5.42634	-5.42634	3.90681	3.7338	3.7917	-5.42634	3.81077	0.783741	0.783741	0.783741	10.2725	9.74597	10.7563	0.783741	10.2583
Pwwp3b	ENSMUST00000113045	ENSMUSG00000042515	=	10.5423	2.22396	5.34e-12	9.31e-09	1491.23	27	139210044	139238335	28292	+	855	736	404	1	0	0	3.30764	3.29292	2.86264	-4.71251	-5.42634	-5.42634	3.1544	-5.1884	9.78813	9.34129	8.94821	1.56043	0.783741	0.783741	9.35921	1.04264
Itsn2	ENSMUST00000217981	ENSMUSG00000020640	=	12.7792	2.69604	6.91e-12	1.02e-08	7029.24	31	4593008	4642757	49750	+	999	840	818	0	0	0	3.53172	3.48318	3.87805	-5.42634	-5.42634	-5.42634	3.63098	-5.42634	10.0123	9.5315	9.96341	0.783741	0.783741	0.783741	9.83573	0.783741
Lrif1	ENSMUST00000106736	ENSMUSG00000056260	=	-9.52451	1.13783	7.35e-12	1.02e-08	-736.485	34	106721893	106736577	14685	+	0	1	0	252	416	219	-5.42634	-4.7744	-5.42634	1.91635	2.48789	1.67525	-5.20903	2.02649	0.783741	1.37883	0.783741	8.2814	8.50056	8.63652	0.982102	8.47283
Rps10	ENSMUST00000025052	ENSMUSG00000052146	=	-12.8035	2.71316	1.26e-11	1.42e-08	-7148.87	41	27630422	27635240	4819	-	0	0	0	1626	475	484	-5.42634	-5.42634	-5.42634	4.59865	2.67849	2.81356	-5.42634	3.36357	0.783741	0.783741	0.783741	10.9645	8.69105	9.77718	0.783741	9.8109
Zfp451	ENSMUST00000140163	ENSMUSG00000042197	=	-10.2359	1.95827	1.4e-11	1.54e-08	-1205.92	43	33786454	33800767	14314	-	0	0	1	462	560	530	-5.42634	-5.42634	-4.60119	2.78677	2.91519	2.94414	-5.15129	2.88203	0.783741	0.783741	1.5558	9.15224	8.92764	9.90791	1.04109	9.32926
Cep170	ENSMUST00000195433	ENSMUSG00000057335	=	-12.2603	2.11511	1.46e-11	1.56e-08	-4905.74	44	176734340	176793619	59280	-	0	0	0	784	689	275	-5.42634	-5.42634	-5.42634	3.54773	3.21343	2.00161	-5.42634	2.92093	0.783741	0.783741	0.783741	9.9134	9.22576	8.96375	0.783741	9.36764
Nudcd3	ENSMUST00000135631	ENSMUSG00000053838	=	-11.6403	1.58016	1.61e-11	1.58e-08	-3192.21	46	6106458	6193476	87019	-	0	0	0	332	431	429	-5.42634	-5.42634	-5.42634	2.31196	2.53878	2.64015	-5.42634	2.49696	0.783741	0.783741	0.783741	8.67724	8.55142	9.60351	0.783741	8.94406
Sucla2	ENSMUST00000022706	ENSMUSG00000022110	=	11.8705	1.77587	1.64e-11	1.58e-08	3744.43	47	73552766	73595783	43018	+	575	615	273	0	0	0	2.73693	3.03447	2.2994	-5.42634	-5.42634	-5.42634	2.69027	-5.42634	9.21714	9.08293	8.38517	0.783741	0.783741	0.783741	8.89508	0.783741
Erlin1	ENSMUST00000112028	ENSMUSG00000025198	=	-12.8977	2.74466	1.71e-11	1.58e-08	-7631.2	48	44034944	44069785	34842	-	0	0	0	1273	1281	187	-5.42634	-5.42634	-5.42634	4.24594	4.10646	1.44916	-5.42634	3.26718	0.783741	0.783741	0.783741	10.6117	10.1185	8.4097	0.783741	9.71332
Spg20	ENSMUST00000118118	ENSMUSG00000036580	=	12.5138	2.54602	1.78e-11	1.58e-08	5848.09	53	55112166	55137317	25152	+	734	329	1155	0	0	0	3.08806	2.13553	4.37511	-5.42634	-5.42634	-5.42634	3.19956	-5.42634	9.56845	8.1844	10.4604	0.783741	0.783741	0.783741	9.40442	0.783741
Slc25a53	ENSMUST00000145842	ENSMUSG00000044348	=	-9.27717	0.954197	1.88e-11	1.62e-08	-620.45	54	137001055	137038302	37248	-	0	1	0	265	273	230	-5.42634	-4.7744	-5.42634	1.98848	1.88333	1.74545	-5.20903	1.87242	0.783741	1.37883	0.783741	8.35358	7.89646	8.70692	0.982102	8.31899
Stard5	ENSMUST00000075418	ENSMUSG00000046027	=	-11.5663	1.49844	1.89e-11	1.62e-08	-3032.48	55	83631959	83642328	10370	+	0	0	0	434	277	400	-5.42634	-5.42634	-5.42634	2.69689	1.90419	2.53956	-5.42634	2.38021	0.783741	0.783741	0.783741	9.06232	7.9173	9.50276	0.783741	8.82746
Ncaph	ENSMUST00000175885	ENSMUSG00000034906	=	-11.5779	1.52926	2.04e-11	1.69e-08	-3056.94	56	127103950	127133902	29953	-	0	0	0	236	584	351	-5.42634	-5.42634	-5.42634	1.82231	2.97555	2.35184	-5.42634	2.38323	0.783741	0.783741	0.783741	8.18731	8.98797	9.31471	0.783741	8.82999
Ears2	ENSMUST00000033159	ENSMUSG00000030871	=	-7.0131	0.255898	2.34e-11	1.84e-08	-129.168	60	122038821	122067263	28443	-	1	1	1	71	171	223	-4.84444	-4.7744	-4.60119	0.111297	1.21384	1.70118	-4.74001	1.00877	1.46135	1.37883	1.5558	6.47408	7.22776	8.66252	1.46533	7.45479
Zfp661	ENSMUST00000077422	ENSMUSG00000034800	=	11.6341	1.6023	2.42e-11	1.87e-08	3178.33	61	127575540	127584677	9138	-	398	282	505	0	0	0	2.20837	1.91441	3.18365	-5.42634	-5.42634	-5.42634	2.43548	-5.42634	8.6882	7.96343	9.26914	0.783741	0.783741	0.783741	8.64026	0.783741
Cux1	ENSMUST00000176172	ENSMUSG00000029705	=	-11.2491	1.14387	2.59e-11	1.93e-08	-2433.99	63	136274486	136565432	290947	-	0	0	0	456	207	205	-5.42634	-5.42634	-5.42634	2.76798	1.48696	1.58066	-5.42634	1.9452	0.783741	0.783741	0.783741	9.13344	7.50051	8.54164	0.783741	8.39186
Dis3	ENSMUST00000228643	ENSMUSG00000033166	=	11.3275	1.25788	2.67e-11	1.96e-08	2569.84	64	99077270	99099740	22471	-	539	372	140	0	0	0	2.64399	2.31186	1.34239	-5.42634	-5.42634	-5.42634	2.09941	-5.42634	9.12414	8.36063	7.42874	0.783741	0.783741	0.783741	8.3045	0.783741
Pxdn	ENSMUST00000122328	ENSMUSG00000020674	=	5.98271	0.296652	2.75e-11	1.96e-08	63.2376	66	29938036	30017658	79623	+	168	126	180	2	2	3	0.973971	0.763114	1.70201	-4.23711	-4.31871	-3.90647	1.14637	-4.1541	7.45211	6.81343	7.7881	2.06256	1.7885	2.83788	7.35121	2.22964
Spg20	ENSMUST00000117341	ENSMUSG00000036580	=	11.481	1.45846	2.8e-11	1.96e-08	2858.32	67	55112387	55129694	17308	+	378	230	463	0	0	0	2.13438	1.62236	3.05871	-5.42634	-5.42634	-5.42634	2.27181	-5.42634	8.61414	7.67162	9.14423	0.783741	0.783741	0.783741	8.47666	0.783741
Adam22	ENSMUST00000115388	ENSMUSG00000040537	=	12.1572	2.11107	2.88e-11	2e-08	4567.49	68	8072352	8368081	295730	-	345	1257	245	0	0	0	2.00332	4.06371	2.14406	-5.42634	-5.42634	-5.42634	2.73703	-5.42634	8.48295	10.1119	8.2299	0.783741	0.783741	0.783741	8.94159	0.783741
Hacl1	ENSMUST00000127204	ENSMUSG00000021884	=	-10.6576	0.595527	3e-11	2.04e-08	-1615.32	69	31608011	31640912	32902	-	0	0	0	181	216	200	-5.42634	-5.42634	-5.42634	1.4424	1.54786	1.54532	-5.42634	1.51186	0.783741	0.783741	0.783741	7.8071	7.56134	8.50618	0.783741	7.95821
Anks6	ENSMUST00000229609	ENSMUSG00000066191	=	-10.635	0.584615	3.51e-11	2.3e-08	-1590.23	71	47016128	47057427	41300	-	0	0	0	206	162	218	-5.42634	-5.42634	-5.42634	1.62755	1.13664	1.6687	-5.42634	1.47763	0.783741	0.783741	0.783741	7.9924	7.15068	8.62995	0.783741	7.92434
Tex2	ENSMUST00000207249	ENSMUSG00000040548	=	-10.6333	0.533931	4.81e-11	3e-08	-1588.29	75	106502393	106567110	64718	-	0	0	0	204	227	144	-5.42634	-5.42634	-5.42634	1.61358	1.61896	1.07585	-5.42634	1.43613	0.783741	0.783741	0.783741	7.97842	7.63236	8.03491	0.783741	7.8819
Ppara	ENSMUST00000109423	ENSMUSG00000022383	=	10.55	0.506334	7.28e-11	4.45e-08	1499.25	77	85735564	85802163	66600	+	245	143	185	0	0	0	1.51291	0.943353	1.74126	-5.42634	-5.42634	-5.42634	1.39918	-5.42634	7.99197	6.99339	7.82732	0.783741	0.783741	0.783741	7.60423	0.783741
P4ha1	ENSMUST00000092512	ENSMUSG00000019916	=	-11.4135	1.36795	9.97e-11	5.93e-08	-2727.69	79	59323364	59371956	48593	+	0	0	0	740	104	158	-5.42634	-5.42634	-5.42634	3.46458	0.505717	1.20829	-5.42634	1.7262	0.783741	0.783741	0.783741	9.83023	6.52098	8.16792	0.783741	8.17305
4930402H24Rik	ENSMUST00000138758	ENSMUSG00000027309	=	11.0803	1.17333	1.01e-10	5.93e-08	2165.17	80	130712304	130730909	18606	-	132	144	527	0	0	0	0.630698	0.953286	3.24501	-5.42634	-5.42634	-5.42634	1.60967	-5.42634	7.10805	7.00331	9.33049	0.783741	0.783741	0.783741	7.81395	0.783741
Svbp	ENSMUST00000106345	ENSMUSG00000028643	=	5.21046	0.521594	1.31e-10	7.51e-08	37.0259	82	119195407	119201298	5892	+	255	197	132	7	5	3	1.57017	1.40074	1.2583	-2.97188	-3.46757	-3.90647	1.40974	-3.44864	8.0493	7.45022	7.34472	3.36687	2.59789	2.83788	7.61475	2.93421
Terc	ENSMUST00000082862	ENSMUSG00000064796	=	-7.00854	0.22834	1.36e-10	7.72e-08	-128.76	83	96414437	96414859	423	-	1	1	1	110	288	75	-4.84444	-4.7744	-4.60119	0.731856	1.96003	0.149312	-4.74001	0.947065	1.46135	1.37883	1.5558	7.09575	7.97309	7.10249	1.46533	7.39044
Gm45140	ENSMUST00000204419	ENSMUSG00000107928	=	6.529	2.86319	1.63e-10	9.13e-08	92.3476	84	87788861	87835795	46935	-	723	931	1164	8	15	7	3.06633	3.63128	4.38629	-2.81252	-2.15403	-3.00469	3.69463	-2.65708	9.54672	9.67957	10.4716	3.5291	3.87959	3.8467	9.89929	3.7518
Btaf1	ENSMUST00000099494	ENSMUSG00000040565	=	5.49657	5.20948	1.87e-10	1.04e-07	45.1475	85	36926079	37012752	86674	+	8118	3090	4125	106	67	145	6.55174	5.36014	6.21044	0.679179	-0.115644	1.08572	6.04077	0.549753	13.0327	11.4082	12.2956	7.043	5.90149	8.04482	12.2455	6.99644
Gtf2ird1	ENSMUST00000111244	ENSMUSG00000023079	=	-10.3414	0.309998	2.15e-10	1.18e-07	-1297.39	86	134357656	134456256	98601	-	0	0	0	135	166	185	-5.42634	-5.42634	-5.42634	1.02357	1.17146	1.43377	-5.42634	1.2096	0.783741	0.783741	0.783741	7.38784	7.18545	8.39426	0.783741	7.65585
Pcdh8	ENSMUST00000195355	ENSMUSG00000036422	=	10.4268	0.382802	2.17e-10	1.18e-07	1376.52	87	79766780	79771312	4533	-	107	200	196	0	0	0	0.332825	1.42236	1.82403	-5.42634	-5.42634	-5.42634	1.19307	-5.42634	6.80933	7.47181	7.91004	0.783741	0.783741	0.783741	7.39706	0.783741
Skil	ENSMUST00000118470	ENSMUSG00000027660	=	-5.95769	1.84617	4.33e-10	2.29e-07	-62.1503	89	31095058	31122573	27516	+	26	1	3	1019	90	259	-1.62752	-4.7744	-3.69726	3.9253	0.300801	1.91565	-3.36639	2.04725	4.83569	1.37883	2.42673	10.291	6.3166	8.87758	2.88042	8.49507
9130023H24Rik	ENSMUST00000078816	ENSMUSG00000062944	=	-6.75437	3.1435	5.61e-10	2.93e-07	-107.962	90	128234458	128238031	3574	-	7	22	8	1266	1064	1159	-3.26356	-1.66419	-2.58361	4.23799	3.83908	4.07058	-2.50378	4.04922	3.16126	4.39637	3.51962	10.6038	9.85122	11.0353	3.69242	10.4968
Cox7a2	ENSMUST00000215933	ENSMUSG00000032330	=	-4.6834	1.11277	6.06e-10	3.13e-07	-25.6948	91	79755406	79759251	3846	-	17	9	8	314	233	273	-2.18663	-2.80775	-2.58361	2.23193	1.65632	1.99114	-2.526	1.9598	4.26804	3.26789	3.51962	8.59717	7.66968	8.95326	3.68519	8.4067
Ssh1	ENSMUST00000112298	ENSMUSG00000042121	=	10.1693	0.115355	8.51e-10	4.31e-07	1151.49	93	113939765	113993779	54015	-	113	171	142	0	0	0	0.410122	1.19847	1.36266	-5.42634	-5.42634	-5.42634	0.99042	-5.42634	6.88686	7.24818	7.449	0.783741	0.783741	0.783741	7.19468	0.783741
Zeb2	ENSMUST00000200844	ENSMUSG00000026872	=	10.0252	-0.0244256	1.39e-09	6.83e-07	1042.02	96	44988334	45113002	124669	-	141	129	122	0	0	0	0.724471	0.796601	1.14579	-5.42634	-5.42634	-5.42634	0.888955	-5.42634	7.20206	6.84686	7.23232	0.783741	0.783741	0.783741	7.09375	0.783741
Shank3	ENSMUST00000066545	ENSMUSG00000022623	=	4.85139	2.29007	2.79e-09	1.35e-06	28.8677	97	89501283	89560259	58977	+	800	593	563	19	24	22	3.21195	2.98207	3.34012	-1.70793	-1.53307	-1.54898	3.17805	-1.59666	9.6924	9.03054	9.42557	4.64676	4.49295	5.37599	9.38284	4.83857
B130024G19Rik	ENSMUST00000190320	ENSMUSG00000100005	=	9.77523	-0.252694	3.99e-09	1.91e-06	876.272	98	70386493	70411146	24654	+	158	87	95	0	0	0	0.886515	0.237612	0.789212	-5.42634	-5.42634	-5.42634	0.63778	-5.42634	7.36447	6.28896	6.87612	0.783741	0.783741	0.783741	6.84318	0.783741
Ncald	ENSMUST00000168992	ENSMUSG00000051359	=	5.62715	-0.321837	4.45e-09	2.11e-06	49.4244	99	37366175	37792000	425826	-	132	107	80	2	3	1	0.630698	0.530807	0.54492	-4.23711	-3.97618	-4.72808	0.568808	-4.31379	7.10805	6.58153	6.63215	2.06256	2.11138	1.82006	6.77391	1.998
Exosc4	ENSMUST00000230512	ENSMUSG00000034259	=	-6.8999	1.03594	7.34e-09	3.45e-06	-119.42	100	76327465	76330673	3209	+	5	0	3	281	267	256	-3.62554	-5.42634	-3.69726	2.07258	1.85147	1.89895	-4.24972	1.941	2.78282	0.783741	2.42673	8.43772	7.86463	8.86083	1.99776	8.38773
Dbp	ENSMUST00000211513	ENSMUSG00000059824	=	-9.49584	-0.540223	1.14e-08	5.27e-06	-721.995	102	45705269	45710114	4846	+	0	0	0	100	75	88	-5.42634	-5.42634	-5.42634	0.596371	0.0432034	0.375449	-5.42634	0.338341	0.783741	0.783741	0.783741	6.96006	6.05978	7.33043	0.783741	6.78342
Rbm6	ENSMUST00000194436	ENSMUSG00000032582	=	-8.57783	0.901819	1.22e-08	5.56e-06	-382.106	103	107787813	107791928	4116	-	0	0	2	268	204	259	-5.42634	-5.42634	-4.07956	2.00463	1.46607	1.91565	-4.97741	1.79545	0.783741	0.783741	2.05601	8.36973	7.47965	8.87758	1.20783	8.24232
Dnah9	ENSMUST00000080665	ENSMUSG00000056752	=	5.32414	2.19691	1.59e-08	7.2e-06	40.0614	104	65831282	66168533	337252	-	138	154	1238	5	3	25	0.693886	1.04902	4.47512	-3.35569	-3.97618	-1.37638	2.07267	-2.90275	7.1714	7.09892	10.5604	2.97467	2.11138	5.55322	8.27691	3.54642
Sema6d	ENSMUST00000077847	ENSMUSG00000027200	=	5.28848	3.21279	1.83e-08	8.12e-06	39.0834	106	124610296	124667769	57474	+	1220	1001	1370	31	13	60	3.81951	3.73568	4.62114	-1.04472	-2.33769	-0.165073	4.05878	-1.1825	10.3002	9.78394	10.7064	5.31413	3.69887	6.78507	10.2635	5.26602
Vav2	ENSMUST00000185188	ENSMUSG00000009621	=	-4.27598	1.78173	2.68e-08	1.18e-05	-19.3731	107	27262104	27426912	164809	-	23	19	24	405	306	574	-1.79094	-1.859	-1.13936	2.59748	2.04698	3.05886	-1.59643	2.56778	4.67012	4.20337	4.95246	8.96288	8.05997	10.0228	4.60865	9.01521
Tial1	ENSMUST00000033135	ENSMUSG00000030846	=	4.84299	3.75723	5.03e-08	2.11e-05	28.7003	112	128442280	128461355	19076	-	2596	2043	1030	52	60	68	4.90766	4.76364	4.21005	-0.326706	-0.270608	0.011067	4.62712	-0.195416	11.3885	10.8118	10.2954	6.03494	5.74713	6.96299	10.8319	6.24835
Armc5	ENSMUST00000044660	ENSMUSG00000042178	=	-4.72954	3.92274	5.21e-08	2.17e-05	-26.5297	113	128237357	128245100	7744	+	84	119	43	1964	2110	1796	-0.00904968	0.681814	-0.331091	4.87088	4.82566	4.70178	0.113891	4.79944	6.46623	6.73227	5.75788	11.2367	10.8376	11.6668	6.31879	11.2471
Smcr8	ENSMUST00000102667	ENSMUSG00000049323	=	-4.47986	3.66968	7.08e-08	2.9e-05	-22.3137	115	60777524	60781067	3544	+	92	69	66	1689	1797	1417	0.119256	-0.0894033	0.272256	4.65344	4.59422	4.36018	0.100703	4.53595	6.59503	5.9628	6.35992	11.0193	10.6062	11.3251	6.30592	10.9835
Ahi1	ENSMUST00000105525	ENSMUSG00000019986	=	-4.88293	5.21742	3.24e-07	0.000125859	-29.5059	121	20952547	21080429	127883	+	325	108	128	3417	5877	5224	1.91767	0.544012	1.21434	5.66933	6.30274	6.2413	1.22534	6.07112	8.39722	6.59471	7.30081	12.0352	12.3146	13.2067	7.43091	12.5188
Ralgps2	ENSMUST00000063199	ENSMUSG00000026594	=	-8.02914	2.46159	5.74e-07	0.000219706	-261.224	123	156808116	156939531	131416	-	4	6	0	883	341	918	-3.8475	-3.27979	-5.42634	3.71897	2.20239	3.73479	-4.18454	3.21872	2.5484	2.80642	0.783741	10.0847	8.21525	10.6993	2.04619	9.66642
Alg2	ENSMUST00000136912	ENSMUSG00000039740	=	3.97182	2.38352	6.57e-07	0.000249521	15.6905	124	47465067	47470770	5704	-	640	862	523	25	75	36	2.89093	3.5204	3.23405	-1.33855	0.0432034	-0.877177	3.21513	-0.724174	9.37122	9.56871	9.31953	5.0187	6.05978	6.06304	9.41982	5.71384
Ercc6l2	ENSMUST00000067821	ENSMUSG00000021470	=	3.40317	0.926109	8.62e-07	0.000321873	10.5793	126	63815303	63869655	54353	+	358	219	158	28	16	21	2.05638	1.5522	1.51538	-1.18417	-2.07029	-1.61143	1.70798	-1.62196	8.53606	7.60153	7.60159	5.17397	3.96212	5.31173	7.91306	4.81594
Gfpt1	ENSMUST00000113658	ENSMUSG00000029992	=	-4.46584	4.49988	1.45e-06	0.000534915	-22.098	127	87042846	87092197	49352	+	137	159	80	4813	2000	1827	0.683545	1.09461	0.54492	6.16334	4.74849	4.72645	0.774358	5.21276	7.16103	7.14444	6.63215	12.5293	10.7605	11.6915	6.97921	11.6604
Pld1	ENSMUST00000148827	ENSMUSG00000027695	=	3.90468	0.531671	1.55e-06	0.000563747	14.977	129	28031262	28133362	102101	+	282	158	129	7	12	17	1.71428	1.08561	1.22546	-2.97188	-2.43911	-1.89236	1.34178	-2.43445	8.1936	7.13545	7.31191	3.36687	3.59924	5.02151	7.54699	3.99588
Gm10167	ENSMUST00000150411	ENSMUSG00000066554	=	4.02935	3.46276	1.92e-06	0.000689655	16.3289	131	148182899	148184377	1479	-	1964	1588	905	59	116	86	4.50553	4.40051	4.02365	-0.149504	0.660811	0.342884	4.3099	0.284731	10.9863	10.4487	10.109	6.21264	6.67573	7.29762	10.5147	6.72866
Cenpk	ENSMUST00000224500	ENSMUSG00000021714	=	-6.76092	1.50977	2.24e-06	0.000791417	-108.453	133	104228611	104249617	21007	+	0	10	4	369	509	258	-5.42634	-2.67943	-3.39534	2.46372	2.77787	1.9101	-3.8337	2.3839	0.783741	3.39388	2.7214	8.82907	8.79039	8.87202	2.29967	8.83049
Mcc	ENSMUST00000089874	ENSMUSG00000071856	=	-3.6239	0.217459	2.51e-06	0.000874196	-12.3283	135	44425060	44812182	387123	-	23	14	4	170	143	107	-1.79094	-2.25675	-3.39534	1.35274	0.95869	0.652885	-2.48101	0.988105	4.67012	3.81016	2.7214	7.71736	6.97302	7.60972	3.73389	7.43337
Pclo	ENSMUST00000182915	ENSMUSG00000061601	=	5.32567	1.60613	2.61e-06	0.000904501	40.1039	136	14680863	14796004	115142	+	119	193	720	0	8	33	0.483487	1.37141	3.69426	-5.42634	-2.93585	-0.997116	1.84972	-3.11977	6.96044	7.42092	9.77965	0.783741	3.11328	5.94088	8.05367	3.2793
Chp1	ENSMUST00000137585	ENSMUSG00000014077	=	-3.95021	-0.0484147	3.51e-06	0.00118963	-15.4572	139	119566605	119585405	18801	+	8	16	3	141	129	84	-3.11176	-2.08429	-3.69726	1.0856	0.811918	0.309566	-2.96444	0.735694	3.31877	3.9805	2.42673	7.44994	6.82652	7.26405	3.242	7.18017
Cbs	ENSMUST00000118504	ENSMUSG00000024039	=	-3.44993	-0.399258	5.06e-06	0.0016775	-10.9278	142	31612640	31637238	24599	-	7	11	7	73	89	106	-3.26356	-2.56159	-2.74781	0.150523	0.284987	0.63954	-2.85765	0.35835	3.16126	3.50974	3.35759	6.51339	6.30083	7.59629	3.34286	6.8035
Glrx2	ENSMUST00000145571	ENSMUSG00000018196	=	-3.31793	0.567881	5.23e-06	0.00172168	-9.97232	143	143739618	143745599	5982	+	9	14	34	107	154	256	-2.97442	-2.25675	-0.658764	0.692529	1.06437	1.89895	-1.96331	1.21862	3.46077	3.81016	5.43117	7.05637	7.07852	8.86083	4.23404	7.66524
Acbd5	ENSMUST00000227809	ENSMUSG00000026781	=	3.65458	-0.263529	6.37e-06	0.00208017	12.5932	144	23068201	23112905	44705	+	127	92	89	8	4	13	0.575841	0.316683	0.696398	-2.81252	-3.69958	-2.24156	0.529641	-2.91789	7.05305	6.36785	6.78342	3.5291	2.37505	4.65783	6.73478	3.52066
Dnajc14	ENSMUST00000219508	ENSMUSG00000025354	=	-3.81977	0.471962	8.05e-06	0.0025959	-14.121	146	128805676	128817503	11828	+	46	8	3	247	167	85	-0.850182	-2.9486	-3.69726	1.88762	1.18004	0.326321	-2.49868	1.13133	5.62049	3.12984	2.42673	8.25265	7.19401	7.28093	3.72569	7.57586
Slx1b	ENSMUST00000144897	ENSMUSG00000059772	=	2.87781	0.535852	9.03e-06	0.00287088	7.35034	148	126689468	126695784	6317	-	222	226	95	23	28	17	1.37191	1.59724	0.789212	-1.45148	-1.32462	-1.89236	1.25279	-1.55615	7.85076	7.64652	6.87612	4.90505	4.6995	5.02151	7.4578	4.87535
Oxr1	ENSMUST00000229769	ENSMUSG00000022307	=	-3.41479	0.596871	1.35e-05	0.00425019	-10.6649	149	41710604	41820380	109777	+	17	31	9	232	168	142	-2.18663	-1.20063	-2.4362	1.79781	1.18856	1.0559	-1.94115	1.34743	4.26804	4.85648	3.66528	8.16279	7.20252	8.01486	4.26327	7.79339
Pogk	ENSMUST00000169324	ENSMUSG00000040596	=	3.65961	5.58501	1.35e-05	0.00425019	12.6372	150	166393614	166409828	16215	-	8725	3373	6267	404	503	420	6.65574	5.48649	6.81367	2.59393	2.76083	2.60967	6.31864	2.65481	13.1368	11.5346	12.8989	8.95933	8.77335	9.57299	12.5234	9.10189
Pole3	ENSMUST00000128100	ENSMUSG00000028394	=	-9.00438	1.98118	1.42e-05	0.00440872	-513.558	152	62522649	62525068	2420	-	0	0	7	714	231	585	-5.42634	-5.42634	-2.74781	3.41309	1.64398	3.08617	-4.5335	2.71441	0.783741	0.783741	3.35759	9.77873	7.65735	10.0501	1.64169	9.16206
Elmo2	ENSMUST00000103088	ENSMUSG00000017670	=	4.48318	2.5411	1.44e-05	0.00441824	22.3651	153	165291112	165326479	35368	-	355	993	841	35	37	19	2.0443	3.72412	3.91799	-0.87757	-0.943104	-1.74507	3.22881	-1.18858	8.52398	9.77239	10.0034	5.48207	5.07816	5.1739	9.43324	5.24471
Chchd10	ENSMUST00000219839	ENSMUSG00000049422	=	-2.81269	0.831729	1.69e-05	0.00512884	-7.02594	155	75933130	75937747	4618	+	19	31	37	123	201	287	-2.04233	-1.20063	-0.541074	0.890874	1.44488	2.06288	-1.26135	1.46621	4.41487	4.85648	5.54849	7.25498	7.45849	9.02516	4.93995	7.91288
Rnf2	ENSMUST00000187048	ENSMUSG00000026484	=	-4.05475	2.27554	2.57e-05	0.00760391	-16.6189	159	151469405	151500811	31407	-	23	17	27	184	178	1432	-1.79094	-2.00522	-0.977673	1.46591	1.27115	4.37535	-1.59128	2.37081	4.67012	4.05868	5.11345	7.83063	7.28499	11.3403	4.61408	8.81862
Aldh7a1	ENSMUST00000066208	ENSMUSG00000053644	=	3.29988	3.89678	2.75e-05	0.00809296	9.84832	160	56526744	56562309	35566	-	2618	1977	1205	181	251	132	4.91983	4.7163	4.43618	1.4424	1.76292	0.951765	4.69077	1.38569	11.4007	10.7644	10.5215	7.8071	7.77616	7.91023	10.8955	7.83116
Slc25a53	ENSMUST00000154484	ENSMUSG00000044348	=	2.97667	1.9395	4.15e-05	0.0119881	7.87168	163	137001018	137030079	29062	-	296	262	712	36	31	93	1.7837	1.80896	3.67817	-0.838641	-1.18593	0.453785	2.42361	-0.523595	8.2631	7.85806	9.76356	5.52117	4.83706	7.40932	8.62824	5.92252
Ajuba	ENSMUST00000054487	ENSMUSG00000022178	=	-4.21512	0.5519	4.22e-05	0.0120426	-18.5729	165	54567472	54577558	10087	-	7	25	4	283	151	108	-3.26356	-1.49258	-3.39534	2.08275	1.03631	0.666108	-2.71716	1.26172	3.16126	4.56657	2.7214	8.4479	7.05051	7.62302	3.48308	7.70714
Rps13	ENSMUST00000205490	ENSMUSG00000090862	=	3.13448	5.01693	4.28e-05	0.0121353	8.78157	166	116331510	116334133	2624	-	6466	2921	3031	596	406	321	6.22358	5.27904	5.76601	3.1531	2.45293	2.22355	5.75621	2.60986	12.7046	11.3271	11.8512	9.51868	8.46562	9.18618	11.961	9.05683
Slc8a1	ENSMUST00000234923	ENSMUSG00000054640	=	-3.3371	1.38975	4.64e-05	0.0129911	-10.1057	168	81647809	81670187	22379	-	18	29	56	223	386	329	-2.11268	-1.29153	0.0401687	1.74112	2.38037	2.25889	-1.12135	2.12679	4.34333	4.76617	6.12827	8.10606	8.39311	9.22159	5.07925	8.57358
Gm6311	ENSMUST00000073790	ENSMUSG00000061833	=	-3.57698	4.28471	5.01e-05	0.0138686	-11.9338	170	75954136	75955013	878	+	424	220	91	2331	2333	2485	2.29922	1.55872	0.728004	5.11785	4.97049	5.16988	1.52865	5.08608	8.77913	7.60804	6.81499	11.4837	10.9824	12.1351	7.73405	11.5337
Nisch	ENSMUST00000168206	ENSMUSG00000021910	=	-3.02552	5.55498	5.34e-05	0.0146075	-8.14279	172	31170930	31191530	20601	-	822	662	594	5933	4063	6657	3.25099	3.14043	3.41727	6.46508	5.7704	6.59093	3.26956	6.27547	9.73146	9.18885	9.50271	12.831	11.7823	13.5563	9.47434	12.7232
Tmem123	ENSMUST00000052865	ENSMUSG00000050912	=	-2.91046	6.3029	5.4e-05	0.0146769	-7.5186	173	7764041	7794333	30293	+	1759	1308	892	8895	9089	9939	4.34666	4.12101	4.00281	7.04918	6.93163	7.16904	4.15682	7.04995	10.8274	10.1692	10.0881	13.4151	12.9435	14.1345	10.3616	13.4977
Cd151	ENSMUST00000177840	ENSMUSG00000025510	=	-5.83929	2.17654	5.47e-05	0.0147888	-57.2535	174	141467422	141471463	4042	+	71	0	10	750	154	776	-0.245452	-5.42634	-2.30247	3.4839	1.06437	3.49282	-2.65809	2.68036	6.22879	0.783741	3.79757	9.84956	7.07852	10.4572	3.60337	9.12841
Pkp4	ENSMUST00000184332	ENSMUSG00000026991	=	-3.14353	2.27697	6.92e-05	0.0185951	-8.83684	175	59161043	59338876	177834	+	64	63	63	647	344	725	-0.390855	-0.217252	0.206464	3.27125	2.21496	3.39495	-0.133881	2.96039	6.08266	5.83535	6.29425	9.63686	8.22782	10.3592	6.07075	9.40796
BC030867	ENSMUST00000133930	ENSMUSG00000034773	=	2.82558	0.395294	7.22e-05	0.0193152	7.08899	176	102248882	102265187	16306	+	277	129	91	20	18	23	1.68866	0.796601	0.728004	-1.63942	-1.9161	-1.48912	1.07109	-1.68155	8.16795	6.84686	6.81499	4.7158	4.11422	5.43752	7.2766	4.75585
Pla2g4a	ENSMUST00000111926	ENSMUSG00000056220	=	6.44656	1.17932	7.31e-05	0.019437	87.2184	177	149829636	149922439	92804	-	272	638	73	5	0	3	1.66257	3.08729	0.41502	-3.35569	-5.42634	-3.90647	1.72163	-4.2295	8.14182	9.13573	6.50245	2.97467	0.783741	2.83788	7.92667	2.19876
Actn4	ENSMUST00000127210	ENSMUSG00000054808	=	4.67498	1.6784	8.39e-05	0.0219382	25.5453	180	28898620	28962223	63604	-	743	573	56	7	80	2	3.10559	2.93272	0.0401687	-2.97188	0.134276	-4.25956	2.02616	-2.36572	9.58599	8.98121	6.12827	3.36687	6.15056	2.41692	8.23183	3.97812
8430429K09Rik	ENSMUST00000146456	ENSMUSG00000034587	=	-5.72377	1.00588	8.48e-05	0.0220588	-52.8478	181	3452472	3458338	5867	+	18	7	0	207	284	285	-2.11268	-3.10471	-5.42634	1.63449	1.93997	2.05285	-3.54791	1.87577	4.34333	2.97717	0.783741	7.99934	7.95305	9.01511	2.70141	8.3225
Phf8	ENSMUST00000112666	ENSMUSG00000041229	=	-3.15279	1.72074	8.59e-05	0.0220849	-8.89376	183	151520672	151570807	50136	+	40	28	77	353	370	432	-1.04277	-1.33923	0.490674	2.40005	2.31957	2.65016	-0.630443	2.45659	5.42641	4.7188	6.57799	8.76536	8.33235	9.61354	5.5744	8.90375
5330417C22Rik	ENSMUST00000106625	ENSMUSG00000040412	=	2.7016	1.05456	9.02e-05	0.0229572	6.50522	185	108455694	108536536	80843	-	87	125	416	8	20	89	0.0404118	0.751776	2.90474	-2.81252	-1.77682	0.391461	1.23231	-1.39929	6.51588	6.80211	8.9903	3.5291	4.25181	7.34655	7.4361	5.04249
Ehmt2	ENSMUST00000097342	ENSMUSG00000013787	=	5.20186	6.05716	9.68e-05	0.0245017	36.8058	186	34898954	34914044	15091	+	11796	9227	5787	1331	59	161	7.09073	6.93785	6.69873	4.31014	-0.294169	1.23516	6.9091	1.75038	13.5718	12.9858	12.7839	10.6759	5.72367	8.1949	13.1138	8.19817
Mark2	ENSMUST00000025921	ENSMUSG00000024969	=	-4.97865	1.5322	0.000107362	0.027018	-31.53	187	7276759	7295447	18689	-	3	12	38	348	440	311	-4.10992	-2.45266	-0.503885	2.37956	2.56848	2.17812	-2.35549	2.37539	2.26837	3.61698	5.58557	8.74486	8.5811	9.14066	3.82364	8.82221
Arpp19	ENSMUST00000166549	ENSMUSG00000007656	=	-3.04436	2.98998	0.000116155	0.0287692	-8.24981	190	75052051	75058076	6026	+	181	131	67	948	889	985	1.08027	0.818502	0.293536	3.82127	3.5803	3.83625	0.73077	3.74594	7.55862	6.86873	6.38117	10.187	9.5925	10.8009	6.93617	10.1934
Gm10320	ENSMUST00000170205	ENSMUSG00000092116	=	-3.04515	1.05813	0.000121103	0.0296822	-8.25434	192	98489348	98492001	2654	-	42	35	16	262	157	308	-0.975678	-1.03438	-1.68784	1.97215	1.0919	2.16421	-1.23263	1.74275	5.49405	5.02174	4.40706	8.33724	7.10601	9.12672	4.97428	8.18999
Ifi44	ENSMUST00000029671	ENSMUSG00000028037	=	5.09794	1.06074	0.000134949	0.0329044	34.2479	193	151730922	151749960	19039	-	191	136	413	14	0	18	1.15702	0.871842	2.89433	-2.10988	-5.42634	-1.81683	1.64106	-3.11769	7.63551	6.92199	8.97989	4.24117	0.783741	5.09972	7.8458	3.37488
Glrx3	ENSMUST00000064404	ENSMUSG00000031068	=	-2.90814	3.14349	0.000140234	0.0338872	-7.50651	194	137437614	137468594	30981	+	210	128	107	1037	1189	911	1.29248	0.785525	0.958645	3.95052	3.99908	3.72377	1.01222	3.89113	7.7712	6.83581	7.04536	10.3163	10.0112	10.6883	7.21746	10.3386
Tmem176b	ENSMUST00000166247	ENSMUSG00000029810	=	3.23765	3.0405	0.000141068	0.0338872	9.43257	195	48833818	48841374	7557	-	1689	1055	512	163	59	102	4.28814	3.81135	3.20346	1.29264	-0.294169	0.584889	3.76765	0.527787	10.7689	9.8596	9.28894	7.6572	5.72367	7.5413	9.97249	6.97406
Slx1b	ENSMUST00000084586	ENSMUSG00000059772	=	-2.56197	1.33978	0.00014114	0.0338872	-5.90514	196	126690678	126695639	4962	-	50	42	54	209	287	361	-0.734735	-0.782845	-0.0110907	1.64825	1.95504	2.39218	-0.509557	1.99849	5.73674	5.27197	6.07712	8.01312	7.9681	9.35513	5.69528	8.44545
Mroh1	ENSMUST00000162204	ENSMUSG00000022558	=	3.08113	0.448951	0.000153461	0.0366584	8.46275	197	76380513	76409581	29069	+	189	179	126	37	11	15	1.142	1.26378	1.19185	-0.800735	-2.54819	-2.05642	1.19921	-1.80178	7.62046	7.31341	7.27834	5.55923	3.49222	4.8511	7.40407	4.63418
Farsb	ENSMUST00000068333	ENSMUSG00000026245	=	-2.97339	0.735656	0.000163689	0.0389042	-7.85382	198	78425068	78488897	63830	-	26	20	22	75	253	267	-1.62752	-1.7911	-1.25819	0.188711	1.77429	1.95927	-1.55893	1.30742	4.83569	4.27061	4.8342	6.55166	7.78752	8.92131	4.64684	7.7535
Fam172a	ENSMUST00000091459	ENSMUSG00000064138	=	4.3841	3.92209	0.000180616	0.0422865	20.8807	201	77708690	78166235	457546	+	1645	1977	2072	143	20	191	4.25011	4.7163	5.21752	1.1057	-1.77682	1.47943	4.72798	0.269438	10.7309	10.7644	11.3028	7.47006	4.25181	8.44008	10.9327	6.72065
Fam172a	ENSMUST00000163257	ENSMUSG00000064138	=	-2.85543	0.256898	0.000193376	0.0450499	-7.23721	202	77708690	78163655	454966	+	21	14	23	114	187	115	-1.91117	-2.25675	-1.19755	0.782677	1.34165	0.755423	-1.78849	0.959915	4.54813	3.81016	4.89454	7.14664	7.35539	7.71286	4.41761	7.40496
Pak6	ENSMUST00000099557	ENSMUSG00000074923	=	-2.60119	1.54991	0.000204125	0.0473198	-6.06785	203	118663303	118698020	34718	+	162	28	13	697	192	92	0.922136	-1.33923	-1.96267	3.3784	1.37937	0.438455	-0.793255	1.73207	7.40017	4.7188	4.13427	9.74403	7.39306	7.39388	5.41774	8.17699
RNA-seq of WT and KO NPCs was performed, and differentially expressed transcripts with FDR < 0.05 are listed. Detailed parameters of each trascript are presented. For the calculation of FC, FDR and p-values, the rawcounts were normalized by the ratio between the log2CPM value of Rn7sk of a particular sample to the average of Rn7sk log2CPM values across all the samples.
