# Supplementary material for: ARMC5 controls the degradation of most Pol II subunits, and ARMC5 mutation increases neural tube defect risks in mice and humans
Source: Genome Biol. 2024 Jan 15;25:19. doi: 10.1186/s13059-023-03147-w (PMC10789052; doi:10.1186/s13059-023-03147-w)
Supplement: Supplementary file 1 — Additional file 1: Figure S1. Similar Rn7sk expression in WT and KO NPCs according to RNA-seq. Table S1. Detailed parameters of differentially expressed transcripts in WT versus KO NPCs according to RNA-seq. Table S2. GO analysis of significantly dysregulated genes in terms of biological process. Table S3. Genes with highly different Pol II peak density (FDR<0.1) between WT and KO NPCs. Table S4. RT-qPCR primer sequences. Uncropped blots. [file 13059_2023_3147_MOESM1_ESM.zip › Additinal file 3 Table S2 2023-12-7.xlsx]

## Sheet: Sheet1
Additional file 3: Table S2. GO analysis of significantly dysregulated genes in terms of biological process
GO ID	GO Terms: Biological process	Term p-Value Corrected with Bonferroni step down	% Associated Genes	Nr. Genes	Associated Genes Found
GO:0006903	vesicle targeting	0.00328803	10.8108	4	[Ahi1, Alg2, Clasp2, Pclo]
GO:0009395	phospholipid catabolic process	0.0447762	7.5	3	[Pla2g4a, Pld1, Prdx6]
GO:0043967	histone H4 acetylation	0.0454547	4.7619	3	[Hcfc2, Kansl3, Kmt2a]
GO:0051187	cofactor catabolic process	0.0544025	4.83871	3	[Blvra, Prdx6, Pxdn]
GO:0099558	maintenance of synapse structure	0.035425	8.33333	3	[Chchd10, Pclo, Shank3]
GO:0019210	kinase inhibitor activity	0.0544025	4.83871	3	[Chp1, Smcr8, Spred2]
GO:0004860	protein kinase inhibitor activity	0.0518754	5.26316	3	[Chp1, Smcr8, Spred2]
GO:0044088	regulation of vacuole organization	0.0447762	7.5	3	[5330417C22Rik, Ehmt2, Smcr8]
GO:2000785	regulation of autophagosome assembly	0.0320123	8.82353	3	[5330417C22Rik, Ehmt2, Smcr8]
GO:0006338	chromatin remodeling	0.00258519	4.72973	7	[Baz1a, H3f3a, Hcfc2, Ino80, Pole3, Smarca2, Smarcc2]
GO:0043044	ATP-dependent chromatin remodeling	0.0511423	6.12245	3	[Ino80, Smarca2, Smarcc2]
GO:0045454	cell redox homeostasis	0.0301809	4.28571	3	[Glrx2, Glrx3, Prdx6]
GO:0009055	electron transfer activity	0.0181263	4	3	[Cox7a2, Glrx2, Glrx3]
GO:0016279	protein-lysine N-methyltransferase activity	0.0544025	4.83871	3	[Ehmt2, Kmt2a, Rbbp5]
GO:0042054	histone methyltransferase activity	0.0518754	5.26316	3	[Ehmt2, Kmt2a, Rbbp5]
GO:0018024	histone-lysine N-methyltransferase activity	0.0475796	6.52174	3	[Ehmt2, Kmt2a, Rbbp5]
GO:0043038	amino acid activation	0.0475796	6.52174	3	[Ears2, Farsb, Rars2]
GO:0043039	tRNA aminoacylation	0.0491878	6.66667	3	[Ears2, Farsb, Rars2]
GO:0006418	tRNA aminoacylation for protein translation	0.0441175	7.14286	3	[Ears2, Farsb, Rars2]
GO:0031047	gene silencing by RNA	0.0435537	4.81928	4	[Ajuba, Cnot1, Fam172a, Pum1]
GO:0016441	posttranscriptional gene silencing	0.0444813	5.88235	3	[Ajuba, Cnot1, Pum1]
GO:0035194	posttranscriptional gene silencing by RNA	0.0481027	6	3	[Ajuba, Cnot1, Pum1]
GO:0035195	gene silencing by miRNA	0.0441175	7.14286	3	[Ajuba, Cnot1, Pum1]
GO:0048864	stem cell development	0.0200358	4.80769	5	[Alg2, Fam172a, Rab11fip3, Sema6d, Zeb2]
GO:0014031	mesenchymal cell development	0.0198132	4.7619	5	[Alg2, Fam172a, Rab11fip3, Sema6d, Zeb2]
GO:0014033	neural crest cell differentiation	0.0195234	4.71698	5	[Alg2, Fam172a, Rab11fip3, Sema6d, Zeb2]
GO:0014032	neural crest cell development	0.0161354	5.10204	5	[Alg2, Fam172a, Rab11fip3, Sema6d, Zeb2]
GO:0001755	neural crest cell migration	0.040257	4.47761	3	[Rab11fip3, Sema6d, Zeb2]
GO:0016331	morphogenesis of embryonic epithelium	1	1.77515	3	[PCDH8,ZEB2,SHANK3]
GO:0043065	positive regulation of apoptotic process	1	0.504202	3	[SKIL,PLA2G4A,gadd45b]
GO:0007018	microtubule-based movement	1	0.259067	1	[DNAH9]
GO:0001775	cell activation	1	0.268336	3	[CD151,PLA2G4A,Tgfb1]
GO:0006357	regulation of transcription by RNA polymerase II	1	0.54099	13	[ZFP451,ZFP661,CUX1,PPARA,GTF2IRD1,SKIL,ZEB2,DBP,CENPK,RNF2,AJUBA,EHMT2,MAFA]
GO:0006955	immune response	1	0.173712	3	[TBKBP1,PLA2G4A,IFI44]
GO:0000122	negative regulation of transcription by RNA polymerase II	1	0.93361	9	[ZFP451,PPARA,GTF2IRD1,SKIL,ZEB2,RNF2,AJUBA,EHMT2,Irf8 ]
GO:0051726	regulation of cell cycle	1	0.302419	3	[SKIL,PKP4,CDKN1A]
The 106 genes with FDR<0.05 in RNA-seq were analyzed for their gene ontogeny in terms of biological processes. Twenty-eight significant terms were identified. In addition, eight terms with high relevance to neural tube development were also chosen even though they were not statistically significant. The terms’ p-values after Bonferroni correction and the number and name of the genes associated wi…
