# Supplementary material for: ARMC5 controls the degradation of most Pol II subunits, and ARMC5 mutation increases neural tube defect risks in mice and humans
Source: Genome Biol. 2024 Jan 15;25:19. doi: 10.1186/s13059-023-03147-w (PMC10789052; doi:10.1186/s13059-023-03147-w)
Supplement: Supplementary file 1 — Additional file 1: Figure S1. Similar Rn7sk expression in WT and KO NPCs according to RNA-seq. Table S1. Detailed parameters of differentially expressed transcripts in WT versus KO NPCs according to RNA-seq. Table S2. GO analysis of significantly dysregulated genes in terms of biological process. Table S3. Genes with highly different Pol II peak density (FDR<0.1) between WT and KO NPCs. Table S4. RT-qPCR primer sequences. Uncropped blots. [file 13059_2023_3147_MOESM1_ESM.zip › Additinal file 4 Table S3 2023-12-7.xlsx]

## Sheet: Sheet1
Additional file 4: Table S3. Genes with highly different Pol II peak density (FDR<0.1) between WT and KO NPCs
Gene	FC	log2FC	p-value	FDR
The promoter region (TSS-400 bp to TSS+100 bp)
Taf4b	1.77410418977089	0.827090738867755	1.03264992341788e-05	0.0338886533978684
Arrdc2	2.83334244644333	1.50250498079417	1.24011507418638e-05	0.0338886533978684
Dzip3	1.98832365239403	0.991552612885621	2.9842264127131e-05	0.0613603892272752
Chchd2	2.19713993531117	1.13562675758566	3.02851882692181e-05	0.0613603892272752
Rrp1b	2.57773912648957	1.36610626681691	3.205313732924e-05	0.0613603892272752
Rdm1	2.01872073351304	1.01344134442741	3.78781350363974e-05	0.0652602388542091
Rab11fip3	1.59713011177828	0.675481848109836	5.50087112990447e-05	0.0785340309825296
Vmac	2.32250978466955	1.21568467465507	6.89501555576387e-05	0.0785340309825296
Gtf3c6	1.61297282859795	0.689722135717885	6.90107371440268e-05	0.0785340309825296
Hectd4	1.66865582449789	0.738686416357459	7.93563122826657e-05	0.0793468284023024
Tmsb4x	1.98297955231139	0.987669801151706	8.23264281657049e-05	0.0793468284023024
Mphosph9	1.72756734468118	0.78874195139143	8.87623783679895e-05	0.0803095418510332
Gm10719	15.3715888939189	3.94219439270078	9.13880769555313e-05	0.0803095418510332
Tmco6	1.76723319582542	0.821492423739568	9.20225869999799e-05	0.0803095418510332
Qsox2	2.54957280905572	1.35025553810915	9.5365346493869e-05	0.0803095418510332
Tm7sf3	1.89621177446104	0.92312009762387	0.000102796847796612	0.080774509760966
Teddm2	1.78915866312921	0.839281331693799	0.000115734360209653	0.0866950996544398
Hist1h4a	1.58098620713494	0.660824781368125	0.00012189496495548	0.0875053479674149
Upf3a	1.53579847694047	0.618988922183698	0.000127097483238207	0.0893780628045332
Rgs4	1.89250362535256	0.920296063895631	0.000134038663571872	0.0905628288109719
Ep400	1.61116221501347	0.688101754760779	0.000164946254500495	0.098389560989692
Emc8	2.7663710148559	1.46799465807826	0.000165610149672126	0.098389560989692
Nefm	1.87624456555602	0.907847893161498	0.000168681352687676	0.0985156279815586
GENE BODY (TSS+100 bp to TES-100 bp)
Hist2h2aa2	4.89308801769301	2.29074523444623	1.05174218643198e-07	0.00362409322600732
Tex14	0.602147973011121	-0.731810033655383	2.86111567589407e-07	0.0049294161979979
Arc	2.01370537271696	1.00985261660492	1.48298003829013e-06	0.0170335087198005
Gadd45b	2.24393763409731	1.16603257958803	3.80693334864359e-06	0.0327948273318902
Hist1h4n	2.08566118974345	1.06050481481985	6.70419274539906e-06	0.0338886533978684
Cdkn1a	1.43589296471263	0.521948210836759	8.16306921543192e-06	0.0338886533978684
Baiap2	1.39917104802449	0.484572342096882	1.11203541779793e-05	0.0338886533978684
Rhob	1.54021653453685	0.623133189454099	1.13559521831442e-05	0.0338886533978684
Dgat2	1.61902043327403	0.695121193668331	1.24824226829672e-05	0.0338886533978684
Hist1h1a	2.35418334539609	1.2352266828204	1.27852021061086e-05	0.0338886533978684
Pcdh8	2.27433146490858	1.18544253036521	2.07488756473137e-05	0.0510689112182239
Nefm	1.54867960458064	0.631038705978103	2.33037320552112e-05	0.0535333332772312
Srsf7	1.43087386663838	0.516896502256336	3.55026886382259e-05	0.0643869286892625
Jund	1.46996701371473	0.555783781126859	4.30358690484566e-05	0.0706157131272247
Slc20a1	1.41822559610127	0.504087039269483	5.12935370010094e-05	0.0785340309825296
Klf4	1.84642672705431	0.884736012279326	6.15225299502922e-05	0.0785340309825296
Hist1h4c	1.75524937561145	0.811676014803071	6.38643074993487e-05	0.0785340309825296
Cebpa	1.79075800558596	0.840570391634608	6.43828074332419e-05	0.0785340309825296
Hist1h3a	2.24552885337068	1.16705525979166	6.78024040951581e-05	0.0785340309825296
Hist1h3i	2.16703943051922	1.11572540433006	6.9602819087012e-05	0.0785340309825296
Hist1h2ai	2.19758469497953	1.13591876794995	7.06528225799065e-05	0.0785340309825296
Hist1h3h	2.58087250195327	1.36785887241092	7.66796722830174e-05	0.0793468284023024
Ttyh1	0.709714020828865	-0.494690286953855	9.73171590495163e-05	0.0803095418510332
Adcyap1r1	0.756533600336824	-0.402523935825629	9.78873050595912e-05	0.0803095418510332
Mafa	2.43665984510717	1.28490486656032	0.000103142330648398	0.080774509760966
Rgs2	1.69356976747646	0.760067420619516	0.000109611088189966	0.0839328639299964
Ier3	1.84031671438852	0.879954072237611	0.000121592385722779	0.0875053479674149
Ier2	1.44333766244702	0.529408851423557	0.000133126360860009	0.0905628288109719
Hist1h2an	2.3909182650337	1.25756481150245	0.000143959905277018	0.0942454021157413
Tob1	1.50186042853786	0.586750745999738	0.000146609673219507	0.0942454021157413
Hist1h3f	1.46392264484842	0.549839322172467	0.000147694344252424	0.0942454021157413
Mat2a	1.36753204698076	0.451574641777232	0.000153582930813122	0.0962211023628827
Rplp1	1.56783083407654	0.648769903837741	0.000157109448345222	0.0966728101978509
The TES region (TES-100 bp to TES+2000 bp)
Slx1b	2.10307793860464	1.07250231633449	1.02415686417933e-05	0.0338886533978684
Hist1h3a	1.49903247561275	0.584031638721358	7.53571659431057e-05	0.0793468284023024
Armh1	2.42082147978538	1.27549669365968	8.28976093355066e-05	0.0793468284023024
The Pol II density difference in the promoter region (from TSS - 400 bp to TSS + 100 bp), gene body (from TSS + 100 bp to TES-100), and TES region (TES -100 to TES + 2000) of genes with discernable signals in POLR2A ChIP-seq is listed. A linear model was used to fit the log2CPM of the promoter region, gene body, and TES region of WT and KO NPCs. This model took into account the paired nature of o…
