# Supplementary material for: ARMC5 controls the degradation of most Pol II subunits, and ARMC5 mutation increases neural tube defect risks in mice and humans
Source: Genome Biol. 2024 Jan 15;25:19. doi: 10.1186/s13059-023-03147-w (PMC10789052; doi:10.1186/s13059-023-03147-w)
Supplement: Supplementary file 1 — Additional file 1: Figure S1. Similar Rn7sk expression in WT and KO NPCs according to RNA-seq. Table S1. Detailed parameters of differentially expressed transcripts in WT versus KO NPCs according to RNA-seq. Table S2. GO analysis of significantly dysregulated genes in terms of biological process. Table S3. Genes with highly different Pol II peak density (FDR<0.1) between WT and KO NPCs. Table S4. RT-qPCR primer sequences. Uncropped blots. [file 13059_2023_3147_MOESM1_ESM.zip › Additional file 5 Table S4 2023-12-7.xlsx]

## Sheet: Sheet1
	Additional file 5: Table S4. RT-qPCR primer sequences
	Gene Name	5'--->3'
	RT-qPCR primers for RNA-seq validation
	Rn7sk, Forward	TCA CCC CAT TGA TCG CCA GGG T
	Rn7sk, Reverse	CAC ATG GAG CGG TGA GGG AGG A
	Cdkn1a, Forward	TGC CCA AGG TCT ACC TGA GCC C
	Cdkn1a, Reverse	AGT GCA AGA CAG CGA CAA GG CC
	Dnah9, Forward	AGC CAG TCT CAG ATG CCA TAG A
	Dnah9, Reverse	CCA GGA GTT CAG CCA TTC CC
	Gadd45b, Forward	ACG CGG TTC AGA AGA TGC AGG C
	Gadd45b, Reverse	GGA GGC ACA AGA CCA CGC TGT C
	Mafa, Forward	ATT CTG GAG AGC GAG AAG TGC CAG
	Mafa, Reverse	CGC CAA CTT CTC GTA TTT CTC CTT
	Pcdh8, Forward	CAT GCA GAG TGG ACT GTG GGC G
	Pcdh8, Reverse	TAC GTT GGG TCC GGC ACA GGA T
	Folh1, Forward	GCC ACC ATA CAG TGC CTT CT
	Folh1, Reverse	TGG CAA TCA CAA TCT TCC CAG A
	Armc5, Forward	CAG TTA TGT GGT GAA GCT GGC GAA
	Armc5, Reverse	ACC CTC AGA AAT CAG CCA CAA CCT
	RT-qPCR primers for twelve subunits of Pol II
	Polr2a, Forward	CAC TGT CAT CAC CCC TGA CC
	Polr2a, Reverse	ATA CTG GCT GTT TCC CCT GC
	Polr2b, Forward	GGA TTC TGG GAA CGT CGG AG
	Polr2b, Reverse	CCG GAG TGA TCT CAT CGT CG
	Polr2c, Forward	CAG TGC GGA TCA CGG AAC TC
	Polr2c, Reverse	GCG ATG AAG ACC CTC CGA AT
	Polr2d, Forward	CGC TTC AGC CGG TTC AAA AA
	Polr2d, Reverse	AGT CTC CGG GCA AAG ATT GG
	Polr2e, Forward	CTT CGT GAG AGC CAG CTA CC
	Polr2e, Reverse	GTA GGT GAT GTA GCG GCC AG
	Polr2f, Forward	ATG ACC AAG TAT GAG CGG GC
	Polr2f, Reverse	CAG GTA CCG GCG AAT GAT GA
	Polr2g, Forward	GAT GGA CGA CTA CTT GGG GC
	Polr2g, Reverse	AAG GAG CCT TTC TTG CCT CC
	Polr2h, Forward	CTT TTC TCC ACG TGA GGG GG
	Polr2h, Reverse	CTT GCC TTC TGG GTC GAT GT
	Polr2i, Forward	ATC GCC CTA GTT TGG TGC AG
	Polr2i, Reverse	TGG CAG AAC CGA ATA CCC AC
	Polr2j, Forward	ACT AAG GTT CCC AAC GCC TG
	Polr2j, Reverse	GGG TGA GGG ACT TTG TAG CC
	Polr2k, Forward	TCC AGC TGT GGA GGC ACT AA
	Polr2k, Reverse	CGG TGT GAC ACT CTC CAC AA
	Polr2l, Forward	GGA GTA CCC TGC TTC CGT TC
	Polr2l, Reverse	GAA GCG GAG AGG CCC TAA AG
	RT-qPCR primers for nuclear run-on assays
	Dnah9, Forward	CCT GCC CCA GCT GTC CCT TAG T
	Dnah9, Reverse	CCT TGC ACC CAG ACC TTC GCT G
	Ifi44, Forward	GGT CCT CTG AGC CGA CCA GTC A
	Ifi44, Reverse	AGG ACC CAG CAG CAG AAC TCG T
	Irf8, Forward	AAG AGC CCC TGC TGA GGT CAG G
	Irf8, Reverse	TGC TGA GGA CTG GAC CCA GAG C
	Tgfb1i1, Forward	ATG AGC GTG TGA GTG CAC CAG C
	Tgfb1i1, Reverse	CAG CGA GCA TCA CGG AAC AGG G
	ACTB, Forward	AGC TCA TTG TAG AAG GTG TGG
	ACTB, Reverse	GGC ATG GGT CAG AAG GAT TC
	GAPDH,Forward	AAT CCC ATC ACC ATC TTC CAG
	GAPDH,Reverse	GAG CCA CAC CAT CCT AGT TG
	RPL10. Forward	TTA TCA TGT CCA TCC GCA CC
	RPL10, Reverse	GCA TTG AAC TTG GTG AAG CC
	RPLP0, Forward	CGC AGC CAA TAG ACA GGA G
	RPLP0, Reverse	GCG CGT GCC TTT TAT AAT GC
	UBC, Forward	GCC TTA GAA CCC CAG TAT CAG
	UBC, Reverse	AAG AAA ACC AGT GCC CTA GAG
	The primer sequences for RT-qPCR are listed.
